# Supplementary material for: Identification and Validation of Potentially Clinically Relevant CpG Regions within the Class 2 Tumor Suppressor Gene SFRP1 in Pancreatic Cancer
Source: Cancers (Basel). 2023 Jan 22;15(3):683. doi: 10.3390/cancers15030683 (PMC9913221; doi:10.3390/cancers15030683)
Supplement: Supplementary file 1 [file cancers-15-00683-s001.zip]

Archive with 1 entries (1 files):
- cancers-2142083-supplementary.pdf
